# Supplementary material for: ﻿Mealybugs (Hemiptera, Coccomorpha, Pseudococcidae) on parasitic plants (Loranthaceae) in Indonesia with description of a new species and a new country record
Source: Zookeys. 2023 Jun 15;1167:199–210. doi: 10.3897/zookeys.1167.106012 (PMC10288304; doi:10.3897/zookeys.1167.106012)
Supplement: XML Treatment for Chorizococcus [file zookeys.1167.106012-treatment1.xml]

<!DOCTYPE tp:taxon-treatment
  PUBLIC "-//TaxonX//DTD Taxonomic Treatment Publishing DTD v0 20100105//EN" "tax-treatment-NSO.dtd">
<tp:taxon-treatment xmlns:tp="http://www.plazi.org/taxpub"><tp:treatment-meta><kwd-group><label>Taxon classification</label><kwd>
              <named-content content-type="kingdom">Animalia</named-content>
            </kwd><kwd>
              <named-content content-type="order">Hemiptera</named-content>
            </kwd><kwd>
              <named-content content-type="family">Pseudococcidae</named-content>
            </kwd></kwd-group><mixed-citation publication-type="journal"><person-group><name><surname>Zarkani</surname><given-names>Agustin</given-names></name><name><surname>Fauzi</surname><given-names>Ariffatchur</given-names></name><name><surname>Apriyanto</surname><given-names>Dwinardi</given-names></name><name><surname>Bora Kaydan</surname><given-names>Mehmet</given-names></name></person-group><article-title>﻿Mealybugs (<tp:taxon-name><tp:taxon-name-part taxon-name-part-type="order">Hemiptera</tp:taxon-name-part></tp:taxon-name>, <tp:taxon-name><tp:taxon-name-part taxon-name-part-type="above-genus">Coccomorpha</tp:taxon-name-part></tp:taxon-name>, <tp:taxon-name><tp:taxon-name-part taxon-name-part-type="family">Pseudococcidae</tp:taxon-name-part></tp:taxon-name>) on parasitic plants (<tp:taxon-name><tp:taxon-name-part taxon-name-part-type="family">Loranthaceae</tp:taxon-name-part></tp:taxon-name>) in Indonesia with description of a new species and a new country record</article-title><source>Zookeys</source><day>15</day><month>06</month><year>2023</year><volume>1167</volume><fpage>199</fpage><lpage>210</lpage><pub-id pub-id-type="doi">10.3897/zookeys.1167.106012</pub-id></mixed-citation></tp:treatment-meta><tp:nomenclature><label>﻿</label><tp:taxon-name>
            <object-id xmlns:xlink="http://www.w3.org/1999/xlink" content-type="arpha" xlink:type="simple">E411238F-A248-58A8-AB92-35228CD7FA20</object-id>
            <tp:taxon-name-part taxon-name-part-type="genus" reg="Chorizococcus">Chorizococcus</tp:taxon-name-part>
          </tp:taxon-name><tp:taxon-authority>McKenzie</tp:taxon-authority></tp:nomenclature><tp:treatment-sec sec-type="type species" id="SECID0EHFAE"><title>Type species.</title><p><italic><tp:taxon-name><tp:taxon-name-part taxon-name-part-type="genus" reg="Chorizococcus">Chorizococcus</tp:taxon-name-part><tp:taxon-name-part taxon-name-part-type="species" reg="wilkeyi">wilkeyi</tp:taxon-name-part></tp:taxon-name></italic> McKenzie, by original designation.</p></tp:treatment-sec><tp:treatment-sec sec-type="Genus diagnosis" id="SECID0EYFAE"><title>Genus diagnosis.</title><p>(adapted from Williams, 2004). Body of adult female membranous, varying in shape from elongate oval with almost parallel sides, to broadly oval. With 1–5 pairs of cerarii present on posterior segments of abdomen and sometimes a pair on head also, each cerarius bearing 2 conical setae; auxiliary setae absent from cerarii anterior to anal lobe pair. Oral rim ducts, sometimes of 2 sizes, present on dorsum and frequently also on venter. Oral collar tubular ducts usually present, at least on venter; if present on dorsum, then restricted to margins. Antennae each normally with 7 or 8 segments. Legs well developed, with translucent pores usually present, at least on hind coxae. Claw normally stout, without a denticle. Tarsal digitules minutely knobbed. Multilocular disc pores present on venter, rarely found on dorsum. Circulus present or absent, when present usually divided by an intersegmental line. Anal ring normal, bearing 6 setae. Anterior and posterior ostioles present.</p></tp:treatment-sec></tp:taxon-treatment>
