# Supplementary material for: ﻿Mealybugs (Hemiptera, Coccomorpha, Pseudococcidae) on parasitic plants (Loranthaceae) in Indonesia with description of a new species and a new country record
Source: Zookeys. 2023 Jun 15;1167:199–210. doi: 10.3897/zookeys.1167.106012 (PMC10288304; doi:10.3897/zookeys.1167.106012)
Supplement: XML Treatment for Chorizococcus ozeri [file zookeys.1167.106012-treatment2.xml]

<!DOCTYPE tp:taxon-treatment
  PUBLIC "-//TaxonX//DTD Taxonomic Treatment Publishing DTD v0 20100105//EN" "tax-treatment-NSO.dtd">
<tp:taxon-treatment xmlns:tp="http://www.plazi.org/taxpub"><tp:treatment-meta><kwd-group><label>Taxon classification</label><kwd>
              <named-content content-type="kingdom">Animalia</named-content>
            </kwd><kwd>
              <named-content content-type="order">Hemiptera</named-content>
            </kwd><kwd>
              <named-content content-type="family">Pseudococcidae</named-content>
            </kwd></kwd-group><mixed-citation publication-type="journal"><person-group><name><surname>Zarkani</surname><given-names>Agustin</given-names></name><name><surname>Fauzi</surname><given-names>Ariffatchur</given-names></name><name><surname>Apriyanto</surname><given-names>Dwinardi</given-names></name><name><surname>Bora Kaydan</surname><given-names>Mehmet</given-names></name></person-group><article-title>﻿Mealybugs (<tp:taxon-name><tp:taxon-name-part taxon-name-part-type="order">Hemiptera</tp:taxon-name-part></tp:taxon-name>, <tp:taxon-name><tp:taxon-name-part taxon-name-part-type="above-genus">Coccomorpha</tp:taxon-name-part></tp:taxon-name>, <tp:taxon-name><tp:taxon-name-part taxon-name-part-type="family">Pseudococcidae</tp:taxon-name-part></tp:taxon-name>) on parasitic plants (<tp:taxon-name><tp:taxon-name-part taxon-name-part-type="family">Loranthaceae</tp:taxon-name-part></tp:taxon-name>) in Indonesia with description of a new species and a new country record</article-title><source>Zookeys</source><day>15</day><month>06</month><year>2023</year><volume>1167</volume><fpage>199</fpage><lpage>210</lpage><pub-id pub-id-type="doi">10.3897/zookeys.1167.106012</pub-id></mixed-citation></tp:treatment-meta><tp:nomenclature><label>﻿</label><tp:taxon-name>
            <object-id xmlns:xlink="http://www.w3.org/1999/xlink" content-type="arpha" xlink:type="simple">19122720-D2C1-5694-80A3-DFE6B27E324F</object-id>
            <tp:taxon-name-part taxon-name-part-type="genus" reg="Chorizococcus">Chorizococcus</tp:taxon-name-part>
            <tp:taxon-name-part taxon-name-part-type="species" reg="ozeri">ozeri</tp:taxon-name-part>
            <object-id xmlns:xlink="http://www.w3.org/1999/xlink" content-type="zoobank" xlink:type="simple">https://zoobank.org/BB94C9AB-2715-4C87-8DAA-BAABC0A5DC72</object-id>
          </tp:taxon-name><tp:taxon-authority>Zarkani &amp; Kaydan</tp:taxon-authority><tp:taxon-status xmlns:xlink="http://www.w3.org/1999/xlink" xlink:type="simple">sp. nov.</tp:taxon-status><xref ref-type="fig" rid="F1">Figs 1</xref><xref ref-type="fig" rid="F2">, 2</xref></tp:nomenclature><tp:treatment-sec sec-type="material" id="SECID0EPHAE"><title>Material examined.</title><p>(all deposited at <abbrev xmlns:xlink="http://www.w3.org/1999/xlink" content-type="institution" xlink:title="Mealybugs Museum, Department of Plant Protection, Faculty of Agriculture, University of Bengkulu, Bengkulu, Indonesia" id="ABBRID0EVHAE" xlink:type="simple">MMUB</abbrev>). <bold><italic>Holotype</italic>.</bold> Adult female, left label: AZ1204, 13.vii.2022, Indonesia, Sumatra, Bengkulu, ex <italic><tp:taxon-name><tp:taxon-name-part taxon-name-part-type="genus" reg="Loranthus">Loranthus</tp:taxon-name-part></tp:taxon-name></italic> sp., <named-content xmlns:xlink="http://www.w3.org/1999/xlink" content-type="dwc:verbatimCoordinates" xlink:type="simple"><named-content content-type="geo-json" specific-use="{&#34;type&#34;:&#34;Point&#34;,&#34;coordinates&#34;:[102.283056,-3.752778]}" id="NCID0EIIAE" xlink:type="simple">03°45'10″S, 102°16'59″E</named-content></named-content>, 120 m a.s.l.; right label: <italic><tp:taxon-name><tp:taxon-name-part taxon-name-part-type="genus" reg="Chorizococcus">Chorizococcus</tp:taxon-name-part><tp:taxon-name-part taxon-name-part-type="species" reg="ozeri">ozeri</tp:taxon-name-part></tp:taxon-name></italic> Zarkani &amp; Kaydan, 3 ♀♀, coll. A. Zarkani, det. M.B. Kaydan. The holotype specimen is ringed with red ink on the coverslip. <bold><italic>Paratypes</italic>.</bold> 3 ♀♀, Indonesia: (AZ1205), same data as holotype; 3 ♀♀, AZ206, Sumatra, Bengkulu on semi-parasitic plant, <italic><tp:taxon-name><tp:taxon-name-part taxon-name-part-type="genus" reg="Loranthus">Loranthus</tp:taxon-name-part></tp:taxon-name></italic> sp. (<tp:taxon-name><tp:taxon-name-part taxon-name-part-type="family">Loranthaceae</tp:taxon-name-part></tp:taxon-name>), living on avocado (<italic><tp:taxon-name><tp:taxon-name-part taxon-name-part-type="genus" reg="Persea">Persea</tp:taxon-name-part><tp:taxon-name-part taxon-name-part-type="species" reg="americana">americana</tp:taxon-name-part></tp:taxon-name></italic> Mill.), <named-content xmlns:xlink="http://www.w3.org/1999/xlink" content-type="dwc:verbatimCoordinates" xlink:type="simple"><named-content content-type="geo-json" specific-use="{&#34;type&#34;:&#34;Point&#34;,&#34;coordinates&#34;:[102.283056,-3.752778]}" id="NCID0EWJAE" xlink:type="simple">03°45'10″S, 102°16'59″E</named-content></named-content>, 13.vii.2022, coll. A. Zarkani.</p></tp:treatment-sec><tp:treatment-sec sec-type="description" id="SECID0E2JAE"><title>Description of adult female.</title><p><bold><italic>Appearance in life</italic></bold> (Fig. <xref ref-type="fig" rid="F1">1</xref>). Adult females produce a powdery white wax covering the dorsal surface of their bodies. Living on parasitic roots, branches, leaves, and flowers of its host plant, commonly attended by ants of the genus <italic><tp:taxon-name><tp:taxon-name-part taxon-name-part-type="genus" reg="Dolichoderus">Dolichoderus</tp:taxon-name-part></tp:taxon-name></italic> Lund.</p><fig id="F1" position="float" orientation="portrait"><object-id xmlns:xlink="http://www.w3.org/1999/xlink" content-type="doi" xlink:type="simple">10.3897/zookeys.1167.106012.figure1</object-id><object-id xmlns:xlink="http://www.w3.org/1999/xlink" content-type="arpha" xlink:type="simple">690B5D62-7B4C-52CB-8D47-2D9320E14B48</object-id><label>Figure 1.</label><caption><p>Adult female of <italic><tp:taxon-name><tp:taxon-name-part taxon-name-part-type="genus" reg="Chorizococcus">Chorizococcus</tp:taxon-name-part><tp:taxon-name-part taxon-name-part-type="species" reg="ozeri">ozeri</tp:taxon-name-part></tp:taxon-name></italic> Zarkani &amp; Kaydan, sp. nov., holotype.</p></caption><graphic xmlns:xlink="http://www.w3.org/1999/xlink" xlink:href="zookeys-1167-199_article-106012__-g001.jpg" position="float" orientation="portrait" xlink:type="simple" id="oo_864509.jpg"><uri content-type="original_file" xlink:type="simple">https://binary.pensoft.net/fig/864509</uri></graphic></fig><p><bold><italic>Slide-mounted adult female</italic></bold> (based on the holotype and 3 paratypes) (Fig. <xref ref-type="fig" rid="F2">2</xref>). Body oval, 2.25–2.28 mm long, 1.40–1.50 mm wide. Eyes situated on margins, each 17.5–30 μm wide. Antenna 7 segmented, 370–380 μm long, with 4 fleshy setae, each 20–25 μm long; apical segment 87.5–92.5 μm long, 30.0–32.5 μm wide, with apical seta 30.0–32.5 μm long. Clypeolabral shield 112.5–132.5 μm long, 87.5–100 μm wide. Labium 3 segmented, 67.5–87.5 μm long, 67.5–75.0 μm wide. Anterior spiracles each 57.5–75.0 μm long, 30.0–42.5 μm wide across atrium; posterior spiracles each 62.5–75.0 μm long, 32.5–37.5 μm wide across atrium. Circulus rounded or quadrate, 11.3–12.5 μm wide. Legs well developed; segment lengths for each posterior leg: coxa 125–175 μm, trochanter + femur 237.5–307.5 μm, tibia + tarsus 225–300 μm, claw 25.0–27.5 μm. Ratio of length of tibia + tarsus to trochanter + femur, 0.95–0.98: 1; ratio of length of tibia to tarsus, 1.81–2.16: 1; ratio of length of trochanter + femur to greatest width of femur, 3.8–4.39: 1; coxa with translucent pores, femur and tibia without translucent pores. Tarsal digitules capitate, each 37.5–50.0 μm long. Claw digitules capitate, each about 20.0–22.5 μm long. Both pairs of ostioles present, anterior ostioles each with a total for both lips of 6–11 trilocular pores and without setae; posterior ostioles each with a total for both lips of 6–9 trilocular pores and without setae. Anal ring about 80.0–87.5 μm wide, bearing 6 setae, each seta 87.5–100.0 μm long.</p><fig id="F2" position="float" orientation="portrait"><object-id xmlns:xlink="http://www.w3.org/1999/xlink" content-type="doi" xlink:type="simple">10.3897/zookeys.1167.106012.figure2</object-id><object-id xmlns:xlink="http://www.w3.org/1999/xlink" content-type="arpha" xlink:type="simple">5F69A969-AEDF-5FBC-B922-5D4868EB596F</object-id><label>Figure 2.</label><caption><p>An aggregation of <italic><tp:taxon-name><tp:taxon-name-part taxon-name-part-type="genus" reg="Chorizococcus">Chorizococcus</tp:taxon-name-part><tp:taxon-name-part taxon-name-part-type="species" reg="ozeri">ozeri</tp:taxon-name-part></tp:taxon-name></italic> Zarkani &amp; Kaydan, sp. nov., on a semi-parasitic plant, <italic><tp:taxon-name><tp:taxon-name-part taxon-name-part-type="genus" reg="Loranthus">Loranthus</tp:taxon-name-part></tp:taxon-name></italic> sp. (<tp:taxon-name><tp:taxon-name-part taxon-name-part-type="family">Loranthaceae</tp:taxon-name-part></tp:taxon-name>), living on an avocado (<italic><tp:taxon-name><tp:taxon-name-part taxon-name-part-type="genus" reg="Persea">Persea</tp:taxon-name-part><tp:taxon-name-part taxon-name-part-type="species" reg="americana">americana</tp:taxon-name-part></tp:taxon-name></italic> Mill.), in Bengkulu Province, Sumatra (<named-content xmlns:xlink="http://www.w3.org/1999/xlink" content-type="dwc:verbatimCoordinates" xlink:type="simple"><named-content content-type="geo-json" specific-use="{&#34;type&#34;:&#34;Point&#34;,&#34;coordinates&#34;:[102.283056,-3.752778]}" id="NCID0EONAE" xlink:type="simple">03°45'10″S, 102°16'59″E</named-content></named-content>).</p></caption><graphic xmlns:xlink="http://www.w3.org/1999/xlink" xlink:href="zookeys-1167-199_article-106012__-g002.jpg" position="float" orientation="portrait" xlink:type="simple" id="oo_864510.jpg"><uri content-type="original_file" xlink:type="simple">https://binary.pensoft.net/fig/864510</uri></graphic></fig><p><bold><italic>Dorsum</italic>.</bold> Derm membranous, with 13 pairs of cerarii around body margin, each cerarius with enlarged conical setae set up in 2 rows and each with 1 auxiliary setae. Each anal lobe cerarius set on membranous cuticle and containing 2 enlarged conical setae, each 15–25 μm long, plus 8–10 trilocular pores and 2–3 hair-like auxiliary setae, each about 10–12 μm long. Dorsal setae conical, thinner than most cerarian setae, each 5.0–7.5 μm long, median setae 10.0–12.5 μm long, scattered throughout dorsum. Trilocular pores, each 2.5–3.8 μm in diameter, scattered. Multilocular disc pores and tubular ducts absent.</p><p><bold><italic>Venter</italic>.</bold> Setae flagellate, each 87.5–122.5 μm long, longest setae located medially on head. Apical setae on anal lobes unusually short, each 125.0–127.5 μm long. Multilocular disc pores, each 6.25–7.5 μm in diameter, present on abdominal segments, distributed as follows (mean numbers): IV: 18, V: 42, VI: 44, VII: 28, and VIII: 18. Trilocular pores, each 2.5–3.8 μm across, scattered throughout venter. Oral collar tubular ducts with two types: large type each 7.5–10.0 μm long, 2.5–3.1 μm wide, present one on each marginal abdominal segments V–VIII and mesothorax, and more abundantly on mid areas of thorax.</p></tp:treatment-sec><tp:treatment-sec sec-type="comments" id="SECID0EGOAE"><title>Comments.</title><p><italic><tp:taxon-name><tp:taxon-name-part taxon-name-part-type="genus" reg="Chorizococcus">Chorizococcus</tp:taxon-name-part><tp:taxon-name-part taxon-name-part-type="species" reg="ozeri">ozeri</tp:taxon-name-part></tp:taxon-name></italic> is most similar to <italic><tp:taxon-name><tp:taxon-name-part taxon-name-part-type="genus" reg="Chorizococcus">Chorizococcus</tp:taxon-name-part><tp:taxon-name-part taxon-name-part-type="species" reg="srinagaricus">srinagaricus</tp:taxon-name-part></tp:taxon-name></italic> Williams in having no oral rim tubular ducts on the venter; dorsal rim tubular ducts few, present mainly either in medial areas or marginal areas. However, <italic><tp:taxon-name><tp:taxon-name-part taxon-name-part-type="genus" reg="Chorizococcus">C.</tp:taxon-name-part><tp:taxon-name-part taxon-name-part-type="species" reg="ozeri">ozeri</tp:taxon-name-part></tp:taxon-name></italic> can be distinguished from <italic><tp:taxon-name><tp:taxon-name-part taxon-name-part-type="genus" reg="Chorizococcus">C.</tp:taxon-name-part><tp:taxon-name-part taxon-name-part-type="species" reg="srinagaricus">srinagaricus</tp:taxon-name-part></tp:taxon-name></italic> in having (character states for <italic><tp:taxon-name><tp:taxon-name-part taxon-name-part-type="genus" reg="Chorizococcus">C.</tp:taxon-name-part><tp:taxon-name-part taxon-name-part-type="species" reg="srinagaricus">srinagaricus</tp:taxon-name-part></tp:taxon-name></italic> given in parentheses): (i) oral rim tubular ducts present mainly in marginal areas of dorsum (mainly in medial areas of dorsum); (ii) oral collar tubular ducts absent on dorsum (present); (iii) ventral oral collar tubular ducts present around abdomen only (present on entire body surface); (iv) large discoidal pores absent from venter (present); and (v) translucent pores on hind coxa present (absent).</p><p>It is also similar to <italic><tp:taxon-name><tp:taxon-name-part taxon-name-part-type="genus" reg="Chorizococcus">Chorizococcus</tp:taxon-name-part><tp:taxon-name-part taxon-name-part-type="species" reg="sorgi">sorgi</tp:taxon-name-part></tp:taxon-name></italic> Williams in lacking oral collar tubular ducts entirely from ventral margins of head and thorax; multilocular disc pores and oval collar tubular ducts absent from the area lateral to each first coxa. However, <italic><tp:taxon-name><tp:taxon-name-part taxon-name-part-type="genus" reg="Chorizococcus">C.</tp:taxon-name-part><tp:taxon-name-part taxon-name-part-type="species" reg="ozeri">ozeri</tp:taxon-name-part></tp:taxon-name></italic> can be distinguished from <italic><tp:taxon-name><tp:taxon-name-part taxon-name-part-type="genus" reg="Chorizococcus">C.</tp:taxon-name-part><tp:taxon-name-part taxon-name-part-type="species" reg="sorgi">sorgi</tp:taxon-name-part></tp:taxon-name></italic> in having (character states for <italic><tp:taxon-name><tp:taxon-name-part taxon-name-part-type="genus" reg="Chorizococcus">C.</tp:taxon-name-part><tp:taxon-name-part taxon-name-part-type="species" reg="sorgi">sorgi</tp:taxon-name-part></tp:taxon-name></italic> given in parentheses): (i) cerarii confined to anal lobes only (present on at least 3 posterior cerarii); (ii) no oral rim tubular ducts on venter (oral rims present on venter); and (iii) multilocular disc pores in two rows on venter (in one row).</p></tp:treatment-sec><tp:treatment-sec sec-type="etymology" id="SECID0ERRAE"><title>Etymology.</title><p>This species is named after Emin Ozer (Business Sustainability Lead Turkiye, Syngenta Tarim San. ve Tic. A.Ş., Yeni Mahalle 87071 Sk. Bozkurtlar Rezidans No: 52 K/D:12/25, Seyhan – Adana / TURKIYE), one of the best partners and mentor of the Kaydan’s Laboratory.</p></tp:treatment-sec><tp:treatment-sec sec-type="host" id="SECID0EWRAE"><title>Host plants.</title><p><italic><tp:taxon-name><tp:taxon-name-part taxon-name-part-type="genus" reg="Loranthus">Loranthus</tp:taxon-name-part></tp:taxon-name></italic> sp. (<tp:taxon-name><tp:taxon-name-part taxon-name-part-type="family">Loranthaceae</tp:taxon-name-part></tp:taxon-name>) (Fig. <xref ref-type="fig" rid="F2">2</xref>).</p></tp:treatment-sec><tp:treatment-sec sec-type="distribution" id="SECID0EMSAE"><title>Distribution.</title><p>Indonesia (Sumatra, Bengkulu Province).</p></tp:treatment-sec></tp:taxon-treatment>
