# Supplementary material for: ﻿Mealybugs (Hemiptera, Coccomorpha, Pseudococcidae) on parasitic plants (Loranthaceae) in Indonesia with description of a new species and a new country record
Source: Zookeys. 2023 Jun 15;1167:199–210. doi: 10.3897/zookeys.1167.106012 (PMC10288304; doi:10.3897/zookeys.1167.106012)
Supplement: XML Treatment for Dysmicoccus zeynepae [file zookeys.1167.106012-treatment4.xml]

<!DOCTYPE tp:taxon-treatment
  PUBLIC "-//TaxonX//DTD Taxonomic Treatment Publishing DTD v0 20100105//EN" "tax-treatment-NSO.dtd">
<tp:taxon-treatment xmlns:tp="http://www.plazi.org/taxpub"><tp:treatment-meta><kwd-group><label>Taxon classification</label><kwd>
                <named-content content-type="kingdom">Animalia</named-content>
              </kwd><kwd>
                <named-content content-type="order">Hemiptera</named-content>
              </kwd><kwd>
                <named-content content-type="family">Pseudococcidae</named-content>
              </kwd></kwd-group><mixed-citation publication-type="journal"><person-group><name><surname>Zarkani</surname><given-names>Agustin</given-names></name><name><surname>Fauzi</surname><given-names>Ariffatchur</given-names></name><name><surname>Apriyanto</surname><given-names>Dwinardi</given-names></name><name><surname>Bora Kaydan</surname><given-names>Mehmet</given-names></name></person-group><article-title>﻿Mealybugs (<tp:taxon-name><tp:taxon-name-part taxon-name-part-type="order">Hemiptera</tp:taxon-name-part></tp:taxon-name>, <tp:taxon-name><tp:taxon-name-part taxon-name-part-type="above-genus">Coccomorpha</tp:taxon-name-part></tp:taxon-name>, <tp:taxon-name><tp:taxon-name-part taxon-name-part-type="family">Pseudococcidae</tp:taxon-name-part></tp:taxon-name>) on parasitic plants (<tp:taxon-name><tp:taxon-name-part taxon-name-part-type="family">Loranthaceae</tp:taxon-name-part></tp:taxon-name>) in Indonesia with description of a new species and a new country record</article-title><source>Zookeys</source><day>15</day><month>06</month><year>2023</year><volume>1167</volume><fpage>199</fpage><lpage>210</lpage><pub-id pub-id-type="doi">10.3897/zookeys.1167.106012</pub-id></mixed-citation></tp:treatment-meta><tp:nomenclature><label>﻿</label><tp:taxon-name>
              <object-id xmlns:xlink="http://www.w3.org/1999/xlink" content-type="arpha" xlink:type="simple">E30EA0FC-F325-5A11-A4A2-8A7EEF343356</object-id>
              <tp:taxon-name-part taxon-name-part-type="genus" reg="Dysmicoccus">Dysmicoccus</tp:taxon-name-part>
              <tp:taxon-name-part taxon-name-part-type="species" reg="zeynepae">zeynepae</tp:taxon-name-part>
            </tp:taxon-name><tp:taxon-authority>Zarkani &amp; Kaydan*</tp:taxon-authority></tp:nomenclature><tp:treatment-sec sec-type="material" id="SECID0E1CAG"><title>Material examined.</title><p>Indonesia, Sumatra, Bengkulu Province, Seluma District, Napal Jungur, on <italic><tp:taxon-name><tp:taxon-name-part taxon-name-part-type="genus" reg="Loranthus">Loranthus</tp:taxon-name-part></tp:taxon-name></italic> sp. (<tp:taxon-name><tp:taxon-name-part taxon-name-part-type="family">Loranthaceae</tp:taxon-name-part></tp:taxon-name>), living on Jengkol (<italic><tp:taxon-name><tp:taxon-name-part taxon-name-part-type="genus" reg="Pithecellobium">Pithecellobium</tp:taxon-name-part><tp:taxon-name-part taxon-name-part-type="species" reg="lobatum">lobatum</tp:taxon-name-part></tp:taxon-name></italic> Benth), 205 m a.s.l., <named-content xmlns:xlink="http://www.w3.org/1999/xlink" content-type="dwc:verbatimCoordinates" xlink:type="simple"><named-content content-type="geo-json" specific-use="{&#34;type&#34;:&#34;Point&#34;,&#34;coordinates&#34;:[102.502500,-3.953333]}" id="NCID0E1DAG" xlink:type="simple">03°57'12″S, 102°30'09″E</named-content></named-content>, 5.iii.2023, coll. A. Zarkani (AZ1248), 3 ♀♀.</p></tp:treatment-sec><tp:treatment-sec sec-type="comments" id="SECID0E6DAG"><title>Comments.</title><p><italic><tp:taxon-name><tp:taxon-name-part taxon-name-part-type="genus" reg="Dysmicoccus">Dysmicoccus</tp:taxon-name-part><tp:taxon-name-part taxon-name-part-type="species" reg="zeynepae">zeynepae</tp:taxon-name-part></tp:taxon-name></italic> is a polyphagous species found on ornamental plants and tropical fruits such as <italic><tp:taxon-name><tp:taxon-name-part taxon-name-part-type="genus" reg="Durio">Durio</tp:taxon-name-part><tp:taxon-name-part taxon-name-part-type="species" reg="zibethinus">zibethinus</tp:taxon-name-part></tp:taxon-name></italic> Murray (<tp:taxon-name><tp:taxon-name-part taxon-name-part-type="family">Malvaceae</tp:taxon-name-part></tp:taxon-name>), <italic><tp:taxon-name><tp:taxon-name-part taxon-name-part-type="genus" reg="Lansium">Lansium</tp:taxon-name-part><tp:taxon-name-part taxon-name-part-type="species" reg="parasiticum">parasiticum</tp:taxon-name-part></tp:taxon-name></italic> Corrêa (<tp:taxon-name><tp:taxon-name-part taxon-name-part-type="family">Meliaceae</tp:taxon-name-part></tp:taxon-name>), <italic><tp:taxon-name><tp:taxon-name-part taxon-name-part-type="genus" reg="Manilkara">Manilkara</tp:taxon-name-part><tp:taxon-name-part taxon-name-part-type="species" reg="zapota">zapota</tp:taxon-name-part></tp:taxon-name></italic> Linnaeus (<tp:taxon-name><tp:taxon-name-part taxon-name-part-type="family">Sapotaceae</tp:taxon-name-part></tp:taxon-name>) and <italic><tp:taxon-name><tp:taxon-name-part taxon-name-part-type="genus" reg="Coffea">Coffea</tp:taxon-name-part><tp:taxon-name-part taxon-name-part-type="species" reg="robusta">robusta</tp:taxon-name-part></tp:taxon-name></italic> Lindl. ex de williamson (<tp:taxon-name><tp:taxon-name-part taxon-name-part-type="family">Rubiaceae</tp:taxon-name-part></tp:taxon-name>) (<xref ref-type="bibr" rid="B16">Zarkani et al. 2023</xref>). The species is known to have some special features such as small legs, no multilocular disc pores and oral collar tubular ducts on dorsum, with a few multilocular disc pores without oral collar tubular ducts on venter and having translucent pores on the hind coxa and femur. This is the first report of <italic><tp:taxon-name><tp:taxon-name-part taxon-name-part-type="genus" reg="Dysmicoccus">Dysmicoccus</tp:taxon-name-part></tp:taxon-name></italic> infestation on <tp:taxon-name><tp:taxon-name-part taxon-name-part-type="family">Loranthaceae</tp:taxon-name-part></tp:taxon-name> worldwide.</p></tp:treatment-sec><ref-list><ref id="B16"><mixed-citation xmlns:xlink="http://www.w3.org/1999/xlink" xlink:type="simple"><person-group><name name-style="western"><surname>Zarkani</surname><given-names>A</given-names></name><name name-style="western"><surname>Ercan</surname><given-names>C</given-names></name><name name-style="western"><surname>Apriyanto</surname><given-names>D</given-names></name><name name-style="western"><surname>Kaydan</surname><given-names>MB</given-names></name></person-group> (<year>2023</year>) <article-title>Studies on mealybugs (<tp:taxon-name><tp:taxon-name-part taxon-name-part-type="order">Hemiptera</tp:taxon-name-part></tp:taxon-name>: <tp:taxon-name><tp:taxon-name-part taxon-name-part-type="above-genus">Coccomorpha</tp:taxon-name-part></tp:taxon-name>) in Indonesia, with description of a new species and three new country records.</article-title><source>Zootaxa</source><volume>5228</volume>(<issue>2</issue>): <fpage>157</fpage>–<lpage>172</lpage>. <ext-link xlink:href="10.11646/zootaxa.5228.2.4" ext-link-type="doi" xlink:type="simple">https://doi.org/10.11646/zootaxa.5228.2.4</ext-link></mixed-citation></ref></ref-list></tp:taxon-treatment>
