# Supplementary material for: ﻿Mealybugs (Hemiptera, Coccomorpha, Pseudococcidae) on parasitic plants (Loranthaceae) in Indonesia with description of a new species and a new country record
Source: Zookeys. 2023 Jun 15;1167:199–210. doi: 10.3897/zookeys.1167.106012 (PMC10288304; doi:10.3897/zookeys.1167.106012)
Supplement: XML Treatment for Ferrisia dasylirii [file zookeys.1167.106012-treatment5.xml]

<!DOCTYPE tp:taxon-treatment
  PUBLIC "-//TaxonX//DTD Taxonomic Treatment Publishing DTD v0 20100105//EN" "tax-treatment-NSO.dtd">
<tp:taxon-treatment xmlns:tp="http://www.plazi.org/taxpub"><tp:treatment-meta><kwd-group><label>Taxon classification</label><kwd>
                <named-content content-type="kingdom">Animalia</named-content>
              </kwd><kwd>
                <named-content content-type="order">Hemiptera</named-content>
              </kwd><kwd>
                <named-content content-type="family">Pseudococcidae</named-content>
              </kwd></kwd-group><mixed-citation publication-type="journal"><person-group><name><surname>Zarkani</surname><given-names>Agustin</given-names></name><name><surname>Fauzi</surname><given-names>Ariffatchur</given-names></name><name><surname>Apriyanto</surname><given-names>Dwinardi</given-names></name><name><surname>Bora Kaydan</surname><given-names>Mehmet</given-names></name></person-group><article-title>﻿Mealybugs (<tp:taxon-name><tp:taxon-name-part taxon-name-part-type="order">Hemiptera</tp:taxon-name-part></tp:taxon-name>, <tp:taxon-name><tp:taxon-name-part taxon-name-part-type="above-genus">Coccomorpha</tp:taxon-name-part></tp:taxon-name>, <tp:taxon-name><tp:taxon-name-part taxon-name-part-type="family">Pseudococcidae</tp:taxon-name-part></tp:taxon-name>) on parasitic plants (<tp:taxon-name><tp:taxon-name-part taxon-name-part-type="family">Loranthaceae</tp:taxon-name-part></tp:taxon-name>) in Indonesia with description of a new species and a new country record</article-title><source>Zookeys</source><day>15</day><month>06</month><year>2023</year><volume>1167</volume><fpage>199</fpage><lpage>210</lpage><pub-id pub-id-type="doi">10.3897/zookeys.1167.106012</pub-id></mixed-citation></tp:treatment-meta><tp:nomenclature><label>﻿</label><tp:taxon-name>
              <object-id xmlns:xlink="http://www.w3.org/1999/xlink" content-type="arpha" xlink:type="simple">F70214EE-F17A-5D31-9255-10B24310C3F6</object-id>
              <tp:taxon-name-part taxon-name-part-type="genus" reg="Ferrisia">Ferrisia</tp:taxon-name-part>
              <tp:taxon-name-part taxon-name-part-type="species" reg="dasylirii">dasylirii</tp:taxon-name-part>
            </tp:taxon-name><tp:taxon-authority>(Cockerell)*</tp:taxon-authority></tp:nomenclature><tp:treatment-sec sec-type="material" id="SECID0EQIAG"><title>Material examined.</title><p>Indonesia, Sumatra, Bengkulu Province, Bengkulu City, Teluk Segara, on <italic><tp:taxon-name><tp:taxon-name-part taxon-name-part-type="genus" reg="Loranthus">Loranthus</tp:taxon-name-part></tp:taxon-name></italic> sp. (<tp:taxon-name><tp:taxon-name-part taxon-name-part-type="family">Loranthaceae</tp:taxon-name-part></tp:taxon-name>), living on cucumber tree (<italic><tp:taxon-name><tp:taxon-name-part taxon-name-part-type="genus" reg="Averrhoa">Averrhoa</tp:taxon-name-part><tp:taxon-name-part taxon-name-part-type="species" reg="bilimbi">bilimbi</tp:taxon-name-part></tp:taxon-name></italic> L.), 30 m a.s.l., <named-content xmlns:xlink="http://www.w3.org/1999/xlink" content-type="dwc:verbatimCoordinates" xlink:type="simple"><named-content content-type="geo-json" specific-use="{&#34;type&#34;:&#34;Point&#34;,&#34;coordinates&#34;:[102.254167,-3.788333]}" id="NCID0EQJAG" xlink:type="simple">03°47'18″S, 102°15'15″E</named-content></named-content>, 12.vi.2022, coll. A. Zarkani (ΑΖ1080-1081), 3 ♀♀.</p></tp:treatment-sec><tp:treatment-sec sec-type="comments" id="SECID0EVJAG"><title>Comments.</title><p>The species is polyphagous on ornamental plants and fruits belonging to 30 plant families and 54 genera. It is cosmopolitan, being found in 24 countries; in Indonesia it was first recorded from Bengkulu Province, Southern Sumatra on <italic><tp:taxon-name><tp:taxon-name-part taxon-name-part-type="genus" reg="Durio">Durio</tp:taxon-name-part><tp:taxon-name-part taxon-name-part-type="species" reg="zibethinus">zibethinus</tp:taxon-name-part></tp:taxon-name></italic> Murray (<tp:taxon-name><tp:taxon-name-part taxon-name-part-type="family">Malvaceae</tp:taxon-name-part></tp:taxon-name>), <italic><tp:taxon-name><tp:taxon-name-part taxon-name-part-type="genus" reg="Gliricidia">Gliricidia</tp:taxon-name-part><tp:taxon-name-part taxon-name-part-type="species" reg="sepium">sepium</tp:taxon-name-part></tp:taxon-name></italic> (Jacq.) (<tp:taxon-name><tp:taxon-name-part taxon-name-part-type="family">Fabaceae</tp:taxon-name-part></tp:taxon-name>), <italic><tp:taxon-name><tp:taxon-name-part taxon-name-part-type="genus" reg="Hibiscus">Hibiscus</tp:taxon-name-part></tp:taxon-name></italic> spp. (<tp:taxon-name><tp:taxon-name-part taxon-name-part-type="family">Malvaceae</tp:taxon-name-part></tp:taxon-name>), <italic><tp:taxon-name><tp:taxon-name-part taxon-name-part-type="genus" reg="Psidium">Psidium</tp:taxon-name-part><tp:taxon-name-part taxon-name-part-type="species" reg="guajava">guajava</tp:taxon-name-part></tp:taxon-name></italic> L. (<tp:taxon-name><tp:taxon-name-part taxon-name-part-type="family">Myrtaceae</tp:taxon-name-part></tp:taxon-name>), <italic><tp:taxon-name><tp:taxon-name-part taxon-name-part-type="genus" reg="Solanum">Solanum</tp:taxon-name-part><tp:taxon-name-part taxon-name-part-type="species" reg="torvum">torvum</tp:taxon-name-part></tp:taxon-name></italic> Swartz (<tp:taxon-name><tp:taxon-name-part taxon-name-part-type="family">Solanaceae</tp:taxon-name-part></tp:taxon-name>) and <italic><tp:taxon-name><tp:taxon-name-part taxon-name-part-type="genus" reg="Theobroma">Theobroma</tp:taxon-name-part><tp:taxon-name-part taxon-name-part-type="species" reg="cacao">cacao</tp:taxon-name-part></tp:taxon-name></italic> L. (<tp:taxon-name><tp:taxon-name-part taxon-name-part-type="family">Malvaceae</tp:taxon-name-part></tp:taxon-name>) (<xref ref-type="bibr" rid="B14">Zarkani et al. 2020</xref>).</p></tp:treatment-sec><ref-list><ref id="B14"><mixed-citation xmlns:xlink="http://www.w3.org/1999/xlink" xlink:type="simple"><person-group><name name-style="western"><surname>Zarkani</surname><given-names>A</given-names></name><name name-style="western"><surname>Apriyanto</surname><given-names>D</given-names></name><name name-style="western"><surname>Turanli</surname><given-names>F</given-names></name><name name-style="western"><surname>Kaydan</surname><given-names>MB</given-names></name></person-group> (<year>2020</year>) <article-title>New record of <italic><tp:taxon-name><tp:taxon-name-part taxon-name-part-type="genus">Ferrisa</tp:taxon-name-part><tp:taxon-name-part taxon-name-part-type="species">dasylirii</tp:taxon-name-part></tp:taxon-name></italic> (Cockerell) (<tp:taxon-name><tp:taxon-name-part taxon-name-part-type="order">Hemiptera</tp:taxon-name-part></tp:taxon-name>: <tp:taxon-name><tp:taxon-name-part taxon-name-part-type="above-genus">Coccomorpha</tp:taxon-name-part></tp:taxon-name>: <tp:taxon-name><tp:taxon-name-part taxon-name-part-type="family">Pseudococcidae</tp:taxon-name-part></tp:taxon-name>) in Indonesia.</article-title><source>Serangga</source><volume>25</volume>(<issue>3</issue>): <fpage>93</fpage>–<lpage>100</lpage>.</mixed-citation></ref></ref-list></tp:taxon-treatment>
