# Supplementary material for: ﻿Mealybugs (Hemiptera, Coccomorpha, Pseudococcidae) on parasitic plants (Loranthaceae) in Indonesia with description of a new species and a new country record
Source: Zookeys. 2023 Jun 15;1167:199–210. doi: 10.3897/zookeys.1167.106012 (PMC10288304; doi:10.3897/zookeys.1167.106012)
Supplement: XML Treatment for Planococcus bagmaticus [file zookeys.1167.106012-treatment6.xml]

<!DOCTYPE tp:taxon-treatment
  PUBLIC "-//TaxonX//DTD Taxonomic Treatment Publishing DTD v0 20100105//EN" "tax-treatment-NSO.dtd">
<tp:taxon-treatment xmlns:tp="http://www.plazi.org/taxpub"><tp:treatment-meta><kwd-group><label>Taxon classification</label><kwd>
                <named-content content-type="kingdom">Animalia</named-content>
              </kwd><kwd>
                <named-content content-type="order">Hemiptera</named-content>
              </kwd><kwd>
                <named-content content-type="family">Pseudococcidae</named-content>
              </kwd></kwd-group><mixed-citation publication-type="journal"><person-group><name><surname>Zarkani</surname><given-names>Agustin</given-names></name><name><surname>Fauzi</surname><given-names>Ariffatchur</given-names></name><name><surname>Apriyanto</surname><given-names>Dwinardi</given-names></name><name><surname>Bora Kaydan</surname><given-names>Mehmet</given-names></name></person-group><article-title>﻿Mealybugs (<tp:taxon-name><tp:taxon-name-part taxon-name-part-type="order">Hemiptera</tp:taxon-name-part></tp:taxon-name>, <tp:taxon-name><tp:taxon-name-part taxon-name-part-type="above-genus">Coccomorpha</tp:taxon-name-part></tp:taxon-name>, <tp:taxon-name><tp:taxon-name-part taxon-name-part-type="family">Pseudococcidae</tp:taxon-name-part></tp:taxon-name>) on parasitic plants (<tp:taxon-name><tp:taxon-name-part taxon-name-part-type="family">Loranthaceae</tp:taxon-name-part></tp:taxon-name>) in Indonesia with description of a new species and a new country record</article-title><source>Zookeys</source><day>15</day><month>06</month><year>2023</year><volume>1167</volume><fpage>199</fpage><lpage>210</lpage><pub-id pub-id-type="doi">10.3897/zookeys.1167.106012</pub-id></mixed-citation></tp:treatment-meta><tp:nomenclature><label>﻿</label><tp:taxon-name>
              <object-id xmlns:xlink="http://www.w3.org/1999/xlink" content-type="arpha" xlink:type="simple">78A0EDA9-629A-510D-A3B2-F92955964562</object-id>
              <tp:taxon-name-part taxon-name-part-type="genus" reg="Planococcus">Planococcus</tp:taxon-name-part>
              <tp:taxon-name-part taxon-name-part-type="species" reg="bagmaticus">bagmaticus</tp:taxon-name-part>
            </tp:taxon-name><tp:taxon-authority>Williams*+</tp:taxon-authority><xref ref-type="fig" rid="F3">Fig. 3</xref></tp:nomenclature><tp:treatment-sec sec-type="material" id="SECID0ESOAG"><title>Material examined.</title><p>Indonesia, Sumatra, Bengkulu Province, Seluma City, Air Periukan, on <italic><tp:taxon-name><tp:taxon-name-part taxon-name-part-type="genus" reg="Loranthus">Loranthus</tp:taxon-name-part></tp:taxon-name></italic> sp. (<tp:taxon-name><tp:taxon-name-part taxon-name-part-type="family">Loranthaceae</tp:taxon-name-part></tp:taxon-name>), living on <tp:taxon-name><tp:taxon-name-part taxon-name-part-type="genus" reg="Theobroma"/><tp:taxon-name-part taxon-name-part-type="species" reg="cacao">cacao</tp:taxon-name-part></tp:taxon-name> tree (<italic><tp:taxon-name><tp:taxon-name-part taxon-name-part-type="genus" reg="Theobroma">Theobroma</tp:taxon-name-part><tp:taxon-name-part taxon-name-part-type="species" reg="cacao">cacao</tp:taxon-name-part></tp:taxon-name></italic> L.), 30 m a.s.l., <named-content xmlns:xlink="http://www.w3.org/1999/xlink" content-type="dwc:verbatimCoordinates" xlink:type="simple"><named-content content-type="geo-json" specific-use="{&#34;type&#34;:&#34;Point&#34;,&#34;coordinates&#34;:[102.413889,-4.026944]}" id="NCID0E2PAG" xlink:type="simple">04°01'37″S, 102°24'50″E</named-content></named-content>, 08.vii.2022, coll. A. Zarkani (AZ1112-1114), 6 ♀♀.</p></tp:treatment-sec><tp:treatment-sec sec-type="comments" id="SECID0EAQAG"><title>Comments.</title><p>The holotype and paratypes specimens were recorded from Nepal, all in a single slide and deposited at Entomological Institute, Hokkaido University, Sapporo, Japan (HUSJ) and Natural History Museum, United Kingdom, London (BMNH), respectively. It was originally recorded from <italic><tp:taxon-name><tp:taxon-name-part taxon-name-part-type="genus" reg="Trachelospermum">Trachelospermum</tp:taxon-name-part></tp:taxon-name></italic> sp. (<tp:taxon-name><tp:taxon-name-part taxon-name-part-type="family">Apocynaceae</tp:taxon-name-part></tp:taxon-name>) (<xref ref-type="bibr" rid="B10">Williams 2004</xref>). This is the second report of the species after Takagi collected the species from Kathmandu Valley, Bagmati, Godavari-Nepal in 1975 (<xref ref-type="bibr" rid="B10">Williams 2004</xref>). It is the only known species of <italic><tp:taxon-name><tp:taxon-name-part taxon-name-part-type="genus" reg="Planococcus">Planococcus</tp:taxon-name-part></tp:taxon-name></italic> in southern Asia with dorsal multilocular disc pores. The species is closed to <italic><tp:taxon-name><tp:taxon-name-part taxon-name-part-type="genus" reg="Planococcus">Planococcus</tp:taxon-name-part><tp:taxon-name-part taxon-name-part-type="species" reg="epulus">epulus</tp:taxon-name-part></tp:taxon-name></italic> De Lotto described from Kenya which also has dorsal multilocular disc pores, but <italic><tp:taxon-name><tp:taxon-name-part taxon-name-part-type="genus" reg="Planococcus">P.</tp:taxon-name-part><tp:taxon-name-part taxon-name-part-type="species" reg="epulus">epulus</tp:taxon-name-part></tp:taxon-name></italic> possesses dorsal transverse rows of oral collar tubular ducts, whereas in <italic><tp:taxon-name><tp:taxon-name-part taxon-name-part-type="genus" reg="Planococcus">P.</tp:taxon-name-part><tp:taxon-name-part taxon-name-part-type="species" reg="bagmaticus">bagmaticus</tp:taxon-name-part></tp:taxon-name></italic>, all dorsal oral collar tubular ducts are restricted to small lateral groups on abdominal segments VI and VII. The species was sometimes found mixed with specimens of <italic><tp:taxon-name><tp:taxon-name-part taxon-name-part-type="genus" reg="Pseudococcus">P.</tp:taxon-name-part><tp:taxon-name-part taxon-name-part-type="species" reg="jackbeardsleyi">jackbeardsleyi</tp:taxon-name-part></tp:taxon-name></italic>.</p><fig id="F3" position="float" orientation="portrait"><object-id xmlns:xlink="http://www.w3.org/1999/xlink" content-type="doi" xlink:type="simple">10.3897/zookeys.1167.106012.figure3</object-id><object-id xmlns:xlink="http://www.w3.org/1999/xlink" content-type="arpha" xlink:type="simple">B2B36C70-2EBB-5D74-9C86-24311EDD0BC6</object-id><label>Figure 3.</label><caption><p>Adult female of <italic><tp:taxon-name><tp:taxon-name-part taxon-name-part-type="genus" reg="Planococcus">Planococcus</tp:taxon-name-part><tp:taxon-name-part taxon-name-part-type="species" reg="bagmaticus">bagmaticus</tp:taxon-name-part></tp:taxon-name></italic> Williams. Specimen from Indonesia.</p></caption><graphic xmlns:xlink="http://www.w3.org/1999/xlink" xlink:href="zookeys-1167-199_article-106012__-g003.jpg" position="float" orientation="portrait" xlink:type="simple" id="oo_864511.jpg"><uri content-type="original_file" xlink:type="simple">https://binary.pensoft.net/fig/864511</uri></graphic></fig></tp:treatment-sec><ref-list><ref id="B10"><mixed-citation xmlns:xlink="http://www.w3.org/1999/xlink" xlink:type="simple"><person-group><name name-style="western"><surname>Williams</surname><given-names>DJ</given-names></name></person-group> (<year>2004</year>) <source>Mealybugs of Southern Asia. The Natural History Museum, London.</source><publisher-name>Southdene SDN BHD</publisher-name>, <publisher-loc>Kuala Lumpur</publisher-loc>, <size units="page">896 pp</size>.</mixed-citation></ref></ref-list></tp:taxon-treatment>
