# Supplementary material for: ﻿Mealybugs (Hemiptera, Coccomorpha, Pseudococcidae) on parasitic plants (Loranthaceae) in Indonesia with description of a new species and a new country record
Source: Zookeys. 2023 Jun 15;1167:199–210. doi: 10.3897/zookeys.1167.106012 (PMC10288304; doi:10.3897/zookeys.1167.106012)
Supplement: XML Treatment for Planococcus lilacinus [file zookeys.1167.106012-treatment8.xml]

<!DOCTYPE tp:taxon-treatment
  PUBLIC "-//TaxonX//DTD Taxonomic Treatment Publishing DTD v0 20100105//EN" "tax-treatment-NSO.dtd">
<tp:taxon-treatment xmlns:tp="http://www.plazi.org/taxpub"><tp:treatment-meta><kwd-group><label>Taxon classification</label><kwd>
                <named-content content-type="kingdom">Animalia</named-content>
              </kwd><kwd>
                <named-content content-type="order">Hemiptera</named-content>
              </kwd><kwd>
                <named-content content-type="family">Pseudococcidae</named-content>
              </kwd></kwd-group><mixed-citation publication-type="journal"><person-group><name><surname>Zarkani</surname><given-names>Agustin</given-names></name><name><surname>Fauzi</surname><given-names>Ariffatchur</given-names></name><name><surname>Apriyanto</surname><given-names>Dwinardi</given-names></name><name><surname>Bora Kaydan</surname><given-names>Mehmet</given-names></name></person-group><article-title>﻿Mealybugs (<tp:taxon-name><tp:taxon-name-part taxon-name-part-type="order">Hemiptera</tp:taxon-name-part></tp:taxon-name>, <tp:taxon-name><tp:taxon-name-part taxon-name-part-type="above-genus">Coccomorpha</tp:taxon-name-part></tp:taxon-name>, <tp:taxon-name><tp:taxon-name-part taxon-name-part-type="family">Pseudococcidae</tp:taxon-name-part></tp:taxon-name>) on parasitic plants (<tp:taxon-name><tp:taxon-name-part taxon-name-part-type="family">Loranthaceae</tp:taxon-name-part></tp:taxon-name>) in Indonesia with description of a new species and a new country record</article-title><source>Zookeys</source><day>15</day><month>06</month><year>2023</year><volume>1167</volume><fpage>199</fpage><lpage>210</lpage><pub-id pub-id-type="doi">10.3897/zookeys.1167.106012</pub-id></mixed-citation></tp:treatment-meta><tp:nomenclature><label>﻿</label><tp:taxon-name>
              <object-id xmlns:xlink="http://www.w3.org/1999/xlink" content-type="arpha" xlink:type="simple">A64DF3F6-956A-5320-8069-9980412F213A</object-id>
              <tp:taxon-name-part taxon-name-part-type="genus" reg="Planococcus">Planococcus</tp:taxon-name-part>
              <tp:taxon-name-part taxon-name-part-type="species" reg="lilacinus">lilacinus</tp:taxon-name-part>
            </tp:taxon-name><tp:taxon-authority>(Cockerell) *</tp:taxon-authority></tp:nomenclature><tp:treatment-sec sec-type="material" id="SECID0EPYAG"><title>Material examined.</title><p>Indonesia, Sumatra, Bengkulu Province, Bengkulu City, Slebar, on <italic><tp:taxon-name><tp:taxon-name-part taxon-name-part-type="genus" reg="Loranthus">Loranthus</tp:taxon-name-part></tp:taxon-name></italic> sp. (<tp:taxon-name><tp:taxon-name-part taxon-name-part-type="family">Loranthaceae</tp:taxon-name-part></tp:taxon-name>), living on avocado tree (<italic><tp:taxon-name><tp:taxon-name-part taxon-name-part-type="genus" reg="Persea">Persea</tp:taxon-name-part><tp:taxon-name-part taxon-name-part-type="species" reg="americana">americana</tp:taxon-name-part></tp:taxon-name></italic> Mill.), 20 m a.s.l., <named-content xmlns:xlink="http://www.w3.org/1999/xlink" content-type="dwc:verbatimCoordinates" xlink:type="simple"><named-content content-type="geo-json" specific-use="{&#34;type&#34;:&#34;Point&#34;,&#34;coordinates&#34;:[102.318889,-3.823611]}" id="NCID0EPZAG" xlink:type="simple">03°49'25″S, 102°19'08″E</named-content></named-content>, 08.vii.2022, coll. A. Zarkani (AZ1118-1120), 6 ♀♀.</p></tp:treatment-sec><tp:treatment-sec sec-type="comments" id="SECID0EUZAG"><title>Comments.</title><p>The species is polyphagous on ornamental plants and fruit trees; it has been recorded from 36 plant families and 73 genera (<xref ref-type="bibr" rid="B2">García-Morales et al. 2016</xref>). It is cosmopolitan, having been reported from 34 countries (<xref ref-type="bibr" rid="B2">García-Morales et al. 2016</xref>). In Indonesia it is widely spread in Bali, Flores, Irian Jaya, Java, Kalimantan, Lombok and Sulawesi (<xref ref-type="bibr" rid="B10">Williams 2004</xref>; <xref ref-type="bibr" rid="B15">Zarkani et al. 2021</xref>).</p></tp:treatment-sec><ref-list><ref id="B2"><mixed-citation xmlns:xlink="http://www.w3.org/1999/xlink" xlink:type="simple"><person-group><name name-style="western"><surname>García-Morales</surname><given-names>M</given-names></name><name name-style="western"><surname>Denno</surname><given-names>B</given-names></name><name name-style="western"><surname>Miller</surname><given-names>DR</given-names></name><name name-style="western"><surname>Miller</surname><given-names>GL</given-names></name><name name-style="western"><surname>Ben-Dov</surname><given-names>Y</given-names></name><name name-style="western"><surname>Hardy</surname><given-names>NB</given-names></name></person-group> (<year>2016</year>) ScaleNet: a literature-based model of scale insect biology and systematics. <ext-link xlink:href="http://scalenet.info" ext-link-type="uri" xlink:type="simple">http://scalenet.info</ext-link> [Accessed 18 January 2023]</mixed-citation></ref><ref id="B10"><mixed-citation xmlns:xlink="http://www.w3.org/1999/xlink" xlink:type="simple"><person-group><name name-style="western"><surname>Williams</surname><given-names>DJ</given-names></name></person-group> (<year>2004</year>) <source>Mealybugs of Southern Asia. The Natural History Museum, London.</source><publisher-name>Southdene SDN BHD</publisher-name>, <publisher-loc>Kuala Lumpur</publisher-loc>, <size units="page">896 pp</size>.</mixed-citation></ref><ref id="B15"><mixed-citation xmlns:xlink="http://www.w3.org/1999/xlink" xlink:type="simple"><person-group><name name-style="western"><surname>Zarkani</surname><given-names>A</given-names></name><name name-style="western"><surname>Apriyanto</surname><given-names>D</given-names></name><name name-style="western"><surname>Turanli</surname><given-names>F</given-names></name><name name-style="western"><surname>Ercan</surname><given-names>C</given-names></name><name name-style="western"><surname>Kaydan</surname><given-names>MB</given-names></name></person-group> (<year>2021</year>) <article-title>A checklist of Indonesian scale insects (<tp:taxon-name><tp:taxon-name-part taxon-name-part-type="order">Hemiptera</tp:taxon-name-part></tp:taxon-name>: <tp:taxon-name><tp:taxon-name-part taxon-name-part-type="above-genus">Coccomorpha</tp:taxon-name-part></tp:taxon-name>).</article-title><source>Zootaxa</source><volume>5016</volume>(<issue>2</issue>): <fpage>151</fpage>–<lpage>195</lpage>. <ext-link xlink:href="10.11646/zootaxa.5016.2.1" ext-link-type="doi" xlink:type="simple">https://doi.org/10.11646/zootaxa.5016.2.1</ext-link></mixed-citation></ref></ref-list></tp:taxon-treatment>
